# Supplementary material for: New insights into the dihydro-mureidomycin biosynthesis controlled by two unusual proteins in Streptomyces roseosporus
Source: Microb Cell Fact. 2023 Dec 12;22:255. doi: 10.1186/s12934-023-02260-6 (PMC10714638; doi:10.1186/s12934-023-02260-6)
Supplement: Supplementary file 1 — Additional file 1. The table of the homologous proteins of SSGG-03002 obtained by using BLASTP program. [file 12934_2023_2260_MOESM1_ESM.xlsx]

## Sheet: 3002-443AA-42hit-20231102
Description	Scientific Name	Max Score	Total Score	Query Cover	E value	Per. ident	Acc. Len	Accession
predicted protein [Streptomyces filamentosus NRRL 15998]	Streptomyces filamentosus NRRL 15998	899	899	1	0	99.77	443	EFE75635.1
hypothetical protein [Streptomyces sp. SID5466]	Streptomyces sp. SID5466	858	858	0.95	0	99.76	422	MYR79685.1
hypothetical protein [Streptomyces]	Streptomyces	675	675	0.73	0	99.69	327	WP_010071236.1
hypothetical protein [Streptomyces sp. SID5466]	Streptomyces sp. SID5466	643	643	0.7	0	100	311	WP_202474048.1
FMN-depending oxidoreductase [Streptomyces sp. DSM 5940]	Streptomyces sp. DSM 5940	643	643	0.73	0	94.48	327	ADY76683.1
hypothetical protein [Streptomyces sp. Tue 6075]	Streptomyces sp. Tue 6075	642	642	0.73	0	94.17	327	WP_075265571.1
hypothetical protein ADK36_06815 [Streptomyces viridochromogenes]	Streptomyces viridochromogenes	633	633	0.94	0	75.78	431	KOG25105.1
hypothetical protein ACM01_05755 [Streptomyces viridochromogenes]	Streptomyces viridochromogenes	632	632	0.94	0	75.54	431	KMS76366.1
hypothetical protein [Streptomyces viridochromogenes]	Streptomyces viridochromogenes	613	613	0.9	0	75.62	405	WP_234329695.1
hypothetical protein [Streptomyces viridochromogenes]	Streptomyces viridochromogenes	612	612	0.9	0	75.37	405	WP_234333433.1
hypothetical protein [Streptomyces sp. 13-12-16]	Streptomyces sp. 13-12-16	609	609	0.99	0	69.91	438	WP_085573354.1
hypothetical protein GCM10010317_027450 [Streptomyces mirabilis]	Streptomyces mirabilis	599	599	0.98	0	68.44	456	GHD49114.1
hypothetical protein AVL59_23025 [Streptomyces griseochromogenes]	Streptomyces griseochromogenes	594	594	0.94	0	71.05	438	ANP56713.1
hypothetical protein [Streptomyces griseochromogenes]	Streptomyces griseochromogenes	593	593	0.98	0	67.11	456	WP_079146905.1
hypothetical protein GCM10011578_094000 [Streptomyces fuscichromogenes]	Streptomyces fuscichromogenes	580	580	0.95	0	69.19	443	GGN43670.1
hypothetical protein [Streptomyces fuscichromogenes]	Streptomyces fuscichromogenes	572	572	0.93	0	69.32	429	WP_229713781.1
hypothetical protein [Streptomyces canus]	Streptomyces canus	560	560	0.98	0	64.89	456	WP_028808464.1
hypothetical protein [Actinospica durhamensis]	Actinospica durhamensis	390	390	0.91	8e-129	52.45	453	WP_212526302.1
hypothetical protein [Streptomyces mirabilis]	Streptomyces mirabilis	355	355	0.56	1e-117	70.8	256	WP_229888930.1
hypothetical protein P376_2795 [Streptomyces sp. HCCB10043]	Streptomyces sp. HCCB10043	241	241	0.26	4e-75	99.15	118	ESU49216.1
PPOX class F420-dependent oxidoreductase [Dehalococcoidia bacterium]	Dehalococcoidia bacterium	52	52	0.21	0.0008	31.37	152	MCZ2112073.1
PPOX class F420-dependent oxidoreductase [Deltaproteobacteria bacterium]	Deltaproteobacteria bacterium	51.2	51.2	0.24	0.001	30.63	133	MBM4364273.1
PPOX class F420-dependent oxidoreductase [Micromonospora sagamiensis]	Micromonospora sagamiensis	50.8	50.8	0.26	0.001	29.84	130	WP_145820541.1
PPOX class F420-dependent oxidoreductase [Micromonospora echinospora]	Micromonospora echinospora	50.4	50.4	0.26	0.002	29.03	130	WP_088981006.1
PPOX class F420-dependent oxidoreductase [Armatimonadota bacterium]	Armatimonadota bacterium	50.1	50.1	0.21	0.002	33	128	KAA3636020.1
PPOX class F420-dependent oxidoreductase [Nitrosopumilus sp. (ex Thoosa mismalolli)]	Nitrosopumilus sp. (ex Thoosa mismalolli)	50.1	50.1	0.2	0.003	34.41	133	MCE2615029.1
hypothetical protein [Steroidobacteraceae bacterium]	Steroidobacteraceae bacterium	50.4	50.4	0.19	0.003	36.36	150	MBV6416519.1
PPOX class F420-dependent oxidoreductase [Actinomycetota bacterium]	Actinomycetota bacterium	50.1	50.1	0.21	0.003	34.65	129	MDK1010288.1
PPOX class F420-dependent oxidoreductase [Acidobacteriota bacterium]	Acidobacteriota bacterium	50.4	50.4	0.2	0.003	36.73	139	PYX25473.1
PPOX class F420-dependent oxidoreductase [Steroidobacteraceae bacterium]	Steroidobacteraceae bacterium	49.7	49.7	0.21	0.007	31.37	152	MBP6104903.1
PPOX class F420-dependent oxidoreductase [Nocardia yamanashiensis]	Nocardia yamanashiensis	48.9	48.9	0.19	0.007	34.88	131	WP_233036640.1
PPOX class F420-dependent oxidoreductase [Dehalococcoidia bacterium]	Dehalococcoidia bacterium	48.9	48.9	0.2	0.008	35.71	134	MSQ32411.1
PPOX class F420-dependent oxidoreductase [Nocardia yamanashiensis]	Nocardia yamanashiensis	48.9	48.9	0.19	0.009	34.88	131	WP_067710985.1
PPOX class F420-dependent oxidoreductase [Micromonospora inyonensis]	Micromonospora inyonensis	48.1	48.1	0.26	0.013	29.03	130	WP_091455491.1
PPOX class F420-dependent oxidoreductase [Micromonospora sp. NBRC 101691]	Micromonospora sp. NBRC 101691	48.1	48.1	0.26	0.015	28.23	130	WP_285792027.1
PPOX class F420-dependent oxidoreductase [Steroidobacteraceae bacterium]	Steroidobacteraceae bacterium	48.5	48.5	0.24	0.018	28.32	152	MBP9591787.1
PPOX class F420-dependent oxidoreductase [Polyangiaceae bacterium]	Polyangiaceae bacterium	47.8	47.8	0.19	0.022	30.34	133	NUQ72689.1
PPOX class F420-dependent oxidoreductase [Terriglobia bacterium]	Terriglobia bacterium	47.8	47.8	0.2	0.024	30.85	139	MBZ5684134.1
TIGR03618 family F420-dependent PPOX class oxidoreductase [Dehalococcoidia bacterium]	Dehalococcoidia bacterium	47.4	47.4	0.2	0.03	35	138	MPZ50920.1
TIGR03618 family F420-dependent PPOX class oxidoreductase [Acidimicrobiales bacterium]	Acidimicrobiales bacterium	47.4	47.4	0.19	0.03	36.47	136	MCB0997165.1
PPOX class F420-dependent oxidoreductase [Nitrosopumilus sp. B06]	Nitrosopumilus sp. B06	47	47	0.21	0.043	33.33	134	RNJ80353.1
PPOX class F420-dependent oxidoreductase [Nitrosopumilus sp. H13]	Nitrosopumilus sp. H13	46.6	46.6	0.18	0.048	34.12	133	RNJ76447.1
