# Supplementary material for: New insights into the dihydro-mureidomycin biosynthesis controlled by two unusual proteins in Streptomyces roseosporus
Source: Microb Cell Fact. 2023 Dec 12;22:255. doi: 10.1186/s12934-023-02260-6 (PMC10714638; doi:10.1186/s12934-023-02260-6)
Supplement: Supplementary file 2 — Additional file 2. The table of the homologous proteins of SSGG-02980 obtained by using BLASTP program. [file 12934_2023_2260_MOESM2_ESM.xlsx]

## Sheet: 2980_255AA_20231103-Alignment-D
Description	Scientific Name	Max Score	Total Score	Query Cover	E value	Per. ident	Acc. Len	Accession
predicted protein [Streptomyces filamentosus NRRL 15998]	Streptomyces filamentosus NRRL 15998	521	521	1	0	100	255	EFE75613.1
hypothetical protein TK78_18890 [Streptomyces sp. Tue 6075]	Streptomyces sp. Tue 6075	517	517	1	0	99.22	255	APS20772.1
endonuclease/exonuclease/phosphatase family protein [Streptomyces sp. Tue 6075]	Streptomyces sp. Tue 6075	516	516	1	0	99.22	278	WP_239008567.1
phosphatase [Streptomyces sp. DSM 5940]	Streptomyces sp. DSM 5940	515	515	1	0	98.82	255	ADY76659.1
endonuclease/exonuclease/phosphatase family protein [Streptomyces]	Streptomyces	495	495	0.95	2e-176	100	243	WP_024263645.1
endonuclease/exonuclease/phosphatase family protein [Streptomyces viridochromogenes]	Streptomyces viridochromogenes	393	393	1	9e-136	74.12	255	WP_048579967.1
endonuclease/exonuclease/phosphatase family protein [Streptomyces viridochromogenes]	Streptomyces viridochromogenes	393	393	1	1e-135	74.12	255	WP_053196729.1
endonuclease/exonuclease/phosphatase family protein [Streptomyces viridochromogenes]	Streptomyces viridochromogenes	381	381	1	6e-131	71.76	255	WP_048584411.1
endonuclease/exonuclease/phosphatase family protein [Streptomyces viridochromogenes]	Streptomyces viridochromogenes	380	380	1	9e-131	71.76	255	WP_053200070.1
endonuclease/exonuclease/phosphatase family protein [Streptomyces mirabilis]	Streptomyces mirabilis	375	375	0.97	5e-128	72.29	287	WP_190169703.1
endonuclease/exonuclease/phosphatase family protein [Streptomyces sp. SS]	Streptomyces sp. SS	370	370	1	2e-126	73.05	281	WP_017236975.1
endonuclease/exonuclease/phosphatase family protein [Streptomyces griseochromogenes]	Streptomyces griseochromogenes	370	370	1	2e-126	69.8	268	WP_079146903.1
endonuclease/exonuclease/phosphatase family protein [Streptomyces sp. WM6372]	Streptomyces sp. WM6372	367	367	0.99	1e-125	69.29	256	WP_053691664.1
hypothetical protein ADK34_40505 [Streptomyces viridochromogenes]	Streptomyces viridochromogenes	363	363	1	7e-124	71.88	276	KOG07322.1
endonuclease/exonuclease/phosphatase family protein [Streptomyces]	Streptomyces	363	363	1	9e-124	71.88	281	WP_051787655.1
endonuclease/exonuclease/phosphatase family protein [Streptomyces canus]	Streptomyces canus	334	334	1	2e-112	64.71	255	WP_028808459.1
endonuclease/exonuclease/phosphatase family protein [Streptomyces sp. 13-12-16]	Streptomyces sp. 13-12-16	322	322	0.98	7e-108	60.71	255	WP_085573350.1
endonuclease/exonuclease/phosphatase family protein [Streptomyces ferrugineus]	Streptomyces ferrugineus	317	317	0.98	2e-105	59.92	268	WP_194042679.1
hypothetical protein P376_2819 [Streptomyces sp. HCCB10043]	Streptomyces sp. HCCB10043	312	312	0.6	3e-105	99.35	153	ESU49210.1
endonuclease/exonuclease/phosphatase family protein [Streptomyces sp. T21Q-yed]	Streptomyces sp. T21Q-yed	313	313	0.98	2e-103	59.52	297	WP_275946715.1
endonuclease/exonuclease/phosphatase family protein [Streptomyces sp. T12]	Streptomyces sp. T12	312	312	0.98	3e-103	59.52	286	WP_274239032.1
endonuclease/exonuclease/phosphatase family protein [Nonomuraea sp. RK-328]	Nonomuraea sp. RK-328	306	306	0.98	1e-101	60	255	MBN6050707.1
endonuclease/exonuclease/phosphatase family protein [Micromonospora sp. WMMD710]	Micromonospora sp. WMMD710	305	305	0.98	3e-100	58.33	296	WP_278124151.1
endonuclease/exonuclease/phosphatase family protein [Micromonospora sp. ALFpr18c]	Micromonospora sp. ALFpr18c	300	300	1	3e-99	57.42	256	KAB1943858.1
hypothetical protein [Streptomyces sp. SS]	Streptomyces sp. SS	298	298	0.83	9e-99	71.36	233	AGG82448.1
endonuclease/exonuclease/phosphatase family protein [Micromonospora sp. ALFpr18c]	Micromonospora sp. ALFpr18c	300	300	0.98	2e-98	57.54	296	WP_225854331.1
endonuclease/exonuclease/phosphatase family protein [Streptomyces lunaelactis]	Streptomyces lunaelactis	295	295	0.98	5e-97	59.92	272	WP_175308585.1
endonuclease/exonuclease/phosphatase family protein [Streptomyces canus]	Streptomyces canus	289	289	0.98	2e-94	57.37	267	WP_020124814.1
endonuclease/exonuclease/phosphatase family protein [Amycolatopsis sp. FBCC-B4732]	Amycolatopsis sp. FBCC-B4732	285	285	0.98	7e-93	56	257	WP_247021293.1
endonuclease/exonuclease/phosphatase family protein [Nocardioides convexus]	Nocardioides convexus	256	256	0.98	7e-82	50.8	255	NHA00377.1
AMP-binding protein [Nocardioides convexus]	Nocardioides convexus	256	256	0.98	5e-78	50.8	556	WP_278256824.1
hypothetical protein AVL59_22950 [Streptomyces griseochromogenes]	Streptomyces griseochromogenes	242	242	0.67	4e-77	68.21	186	ANP52049.1
endonuclease/exonuclease/phosphatase family protein [Nocardioides sp. InS609-2]	Nocardioides sp. InS609-2	238	238	0.98	2e-74	49.8	255	WP_282580276.1
endonuclease/exonuclease/phosphatase family protein [Candidatus Electrothrix communis]	Candidatus Electrothrix communis	209	209	0.96	4e-63	40.73	262	WLE95286.1
hypothetical protein [Microbacterium sp.]	Microbacterium sp.	184	184	0.96	2e-53	39.84	260	MBA4248127.1
hypothetical protein C0584_03040 [Candidatus Parcubacteria bacterium]	Candidatus Parcubacteria bacterium	150	150	0.97	5e-40	30.71	259	PLX21273.1
hypothetical protein UX61_C0001G0024 [Parcubacteria group bacterium GW2011_GWA2_46_7]	Parcubacteria group bacterium GW2011_GWA2_46_7	145	145	0.97	4e-38	32.02	256	KKU44423.1
hypothetical protein [Candidatus Kerfeldbacteria bacterium]	Candidatus Kerfeldbacteria bacterium	144	144	0.97	7e-38	31.62	256	MBI5038140.1
hypothetical protein UX66_C0018G0011 [Parcubacteria group bacterium GW2011_GWF2_46_8]	Parcubacteria group bacterium GW2011_GWF2_46_8	132	132	0.85	2e-32	33.33	333	KKU47289.1
hypothetical protein ACD_18C00311G0002 [uncultured bacterium]	uncultured bacterium	129	129	0.95	6e-32	27.76	251	EKE06635.1
endonuclease/exonuclease/phosphatase family protein [Patescibacteria group bacterium]	Patescibacteria group bacterium	120	120	0.95	1e-28	26.94	245	MDD2656159.1
endonuclease/exonuclease/phosphatase family protein [Patescibacteria group bacterium]	Patescibacteria group bacterium	119	119	0.97	2e-28	27.71	245	MBU1016614.1
endonuclease/exonuclease/phosphatase family protein [Candidatus Saccharibacteria bacterium]	Candidatus Saccharibacteria bacterium	118	118	0.91	5e-28	33.06	255	MCL2173774.1
endonuclease/exonuclease/phosphatase family protein [Candidatus Aenigmarchaeota archaeon]	Candidatus Aenigmarchaeota archaeon	118	118	0.97	6e-28	29.13	254	MBI2542808.1
endonuclease/exonuclease/phosphatase family protein [Candidatus Kerfeldbacteria bacterium]	Candidatus Kerfeldbacteria bacterium	117	117	0.95	1e-27	26.94	249	MBI2410664.1
endonuclease/exonuclease/phosphatase family protein [Patescibacteria group bacterium]	Patescibacteria group bacterium	108	108	0.94	2e-24	28.8	257	TAK95868.1
hypothetical protein B7Y92_02235 [Candidatus Saccharibacteria bacterium 32-50-13]	Candidatus Saccharibacteria bacterium 32-50-13	108	108	0.92	7e-24	30.33	276	OYX53643.1
endonuclease/exonuclease/phosphatase family protein [Candidatus Paceibacterota bacterium]	Candidatus Paceibacterota bacterium	105	105	0.92	4e-23	28.98	257	MDD5146880.1
hypothetical protein [Candidatus Jacksonbacteria bacterium]	Candidatus Jacksonbacteria bacterium	103	103	0.94	3e-22	26.91	257	MBT3413026.1
endonuclease/exonuclease/phosphatase family protein [Chloroflexota bacterium]	Chloroflexota bacterium	102	102	0.88	9e-22	29.54	252	MCP4359922.1
endonuclease/exonuclease/phosphatase family protein [Candidatus Woesearchaeota archaeon]	Candidatus Woesearchaeota archaeon	100	100	0.95	5e-21	24.29	245	MBT6518249.1
hypothetical protein CSA80_02590 [Candidatus Saccharibacteria bacterium]	Candidatus Saccharibacteria bacterium	97.1	97.1	0.91	7e-20	28.4	255	PID98984.1
hypothetical protein [archaeon]	archaeon	96.7	96.7	0.97	1e-19	25.3	247	MBT4604650.1
hypothetical protein [Candidatus Woesearchaeota archaeon]	Candidatus Woesearchaeota archaeon	96.3	96.3	0.97	1e-19	23.69	247	MBT3836422.1
endonuclease/exonuclease/phosphatase family protein [Candidatus Paceibacterota bacterium]	Candidatus Paceibacterota bacterium	95.9	95.9	0.97	3e-19	28.03	256	MDD5750427.1
hypothetical protein [Candidatus Saccharibacteria bacterium]	Candidatus Saccharibacteria bacterium	95.1	95.1	0.97	6e-19	26.85	260	MDB5162575.1
hypothetical protein [Candidatus Saccharibacteria bacterium]	Candidatus Saccharibacteria bacterium	94.4	94.4	0.97	1e-18	26.85	260	MDB5180773.1
endonuclease/exonuclease/phosphatase family protein [Clostridia bacterium]	Clostridia bacterium	94	94	0.94	1e-18	27.34	253	MBQ9792319.1
endonuclease/exonuclease/phosphatase family protein [Candidatus Woesearchaeota archaeon]	Candidatus Woesearchaeota archaeon	93.6	93.6	0.94	1e-18	24.48	244	MBT3406535.1
endonuclease/exonuclease/phosphatase family protein [Candidatus Woesearchaeota archaeon]	Candidatus Woesearchaeota archaeon	92.8	92.8	0.92	2e-18	23.85	231	MBT5021238.1
hypothetical protein A3D69_02255 [Candidatus Uhrbacteria bacterium RIFCSPHIGHO2_02_FULL_54_11]	Candidatus Uhrbacteria bacterium RIFCSPHIGHO2_02_FULL_54_11	93.2	93.2	0.94	2e-18	29.39	260	OGL72236.1
hypothetical protein [Bacillota bacterium]	Bacillota bacterium	92.8	92.8	0.94	3e-18	25.4	252	MBE6146264.1
endonuclease/exonuclease/phosphatase family protein [Parcubacteria group bacterium]	Parcubacteria group bacterium	92.8	92.8	0.92	3e-18	27.13	258	MBI4215756.1
endonuclease/exonuclease/phosphatase family protein [Clostridiales bacterium]	Clostridiales bacterium	92	92	0.98	5e-18	25.4	248	MDD6211529.1
hypothetical protein UV04_C0005G0005 [Candidatus Gottesmanbacteria bacterium GW2011_GWA2_42_16]	Candidatus Gottesmanbacteria bacterium GW2011_GWA2_42_16	90.5	90.5	0.94	2e-17	27.17	256	KKS41653.1
endonuclease/exonuclease/phosphatase family protein [Candidatus Saccharibacteria bacterium]	Candidatus Saccharibacteria bacterium	89.4	89.4	0.97	7e-17	27.97	255	MBP7760832.1
endonuclease/exonuclease/phosphatase family protein [Dactylosporangium sp.]	Dactylosporangium sp.	88.6	88.6	0.65	1e-16	36.99	256	MBT8226453.1
hypothetical protein A2699_01765 [Candidatus Gottesmanbacteria bacterium RIFCSPHIGHO2_01_FULL_43_15]	Candidatus Gottesmanbacteria bacterium RIFCSPHIGHO2_01_FULL_43_15	88.2	88.2	0.92	1e-16	27.31	251	OGG10598.1
endonuclease/exonuclease/phosphatase family protein [Candidatus Parcubacteria bacterium]	Candidatus Parcubacteria bacterium	87.4	87.4	0.98	2e-16	26.59	249	MBX4189344.1
endonuclease/exonuclease/phosphatase family protein [Micromonospora sp. RL09-050-HVF-A]	Micromonospora sp. RL09-050-HVF-A	86.7	86.7	0.97	6e-16	30.56	253	MBW4704332.1
endonuclease/exonuclease/phosphatase family protein [Micromonospora sp. RL09-050-HVF-A]	Micromonospora sp. RL09-050-HVF-A	87	87	0.97	7e-16	30.56	275	WP_308291124.1
endonuclease/exonuclease/phosphatase family protein [Candidatus Parcubacteria bacterium]	Candidatus Parcubacteria bacterium	86.3	86.3	0.94	8e-16	23.81	256	MCK5416110.1
endonuclease/exonuclease/phosphatase family protein [Microbispora sp. H10836]	Microbispora sp. H10836	85.1	85.1	0.96	1e-15	32.4	239	WP_249349701.1
hypothetical protein UY92_C0005G0030 [Candidatus Magasanikbacteria bacterium GW2011_GWA2_56_11]	Candidatus Magasanikbacteria bacterium GW2011_GWA2_56_11	84.7	84.7	0.91	3e-15	30.12	257	KKW42608.1
hypothetical protein [Clostridiales bacterium]	Clostridiales bacterium	84.7	84.7	0.6	3e-15	28.83	253	MBE5738727.1
endonuclease/exonuclease/phosphatase family protein [Micromonospora sp. DSM 115978]	Micromonospora sp. DSM 115978	84.7	84.7	0.74	3e-15	32.29	251	MDT0662265.1
endonuclease/exonuclease/phosphatase family protein [Plantactinospora endophytica]	Plantactinospora endophytica	85.1	85.1	0.95	3e-15	30.68	284	WP_203869366.1
endonuclease/exonuclease/phosphatase family protein [Candidatus Saccharibacteria bacterium]	Candidatus Saccharibacteria bacterium	84.3	84.3	0.94	4e-15	25.19	258	MBR5388962.1
hypothetical protein EX272_11895 [Chromatiales bacterium]	Chromatiales bacterium	87	87	0.95	5e-15	28.74	1013	RZV34820.1
endonuclease/exonuclease/phosphatase family protein [Bacillota bacterium]	Bacillota bacterium	83.2	83.2	0.59	1e-14	27.78	255	MBE6156841.1
endonuclease/exonuclease/phosphatase family protein [Candidatus Saccharibacteria bacterium]	Candidatus Saccharibacteria bacterium	82.4	82.4	0.6	2e-14	27.38	250	MBQ1298505.1
endonuclease/exonuclease/phosphatase family protein [Clostridia bacterium]	Clostridia bacterium	82.8	82.8	0.94	2e-14	26.56	253	MBQ3213415.1
hypothetical protein A2118_03720 [Candidatus Kaiserbacteria bacterium GWA2_50_9]	Candidatus Kaiserbacteria bacterium GWA2_50_9	82	82	0.94	3e-14	25.88	253	OGG41152.1
endonuclease/exonuclease/phosphatase family protein [Clostridiales bacterium]	Clostridiales bacterium	81.6	81.6	0.94	4e-14	27.49	251	MBE5755871.1
endonuclease/exonuclease/phosphatase family protein [Clostridia bacterium]	Clostridia bacterium	81.3	81.3	0.97	5e-14	23.55	252	MBR6034121.1
endonuclease/exonuclease/phosphatase family protein [Candidatus Saccharibacteria bacterium]	Candidatus Saccharibacteria bacterium	80.9	80.9	0.6	8e-14	26.83	250	MBQ3320701.1
endonuclease/exonuclease/phosphatase family protein [Candidatus Peregrinibacteria bacterium]	Candidatus Peregrinibacteria bacterium	78.6	78.6	0.58	1e-13	27.52	159	MBT7929237.1
Endonuclease/exonuclease/phosphatase superfamily protein YafD [Actinomycetes bacterium]	Actinomycetes bacterium	80.5	80.5	0.96	1e-13	30.2	260	MCW2891460.1
hypothetical protein [Candidatus Taylorbacteria bacterium]	Candidatus Taylorbacteria bacterium	80.9	80.9	0.94	1e-13	26.92	261	MDB5204427.1
hypothetical protein A2397_03585 [Candidatus Amesbacteria bacterium RIFOXYB1_FULL_44_23]	Candidatus Amesbacteria bacterium RIFOXYB1_FULL_44_23	80.1	80.1	0.95	1e-13	26.48	252	OGD08286.1
endonuclease/exonuclease/phosphatase family protein [Clostridia bacterium]	Clostridia bacterium	79	79	0.94	3e-13	27.09	251	MBQ7917669.1
endonuclease/exonuclease/phosphatase family protein [Clostridia bacterium]	Clostridia bacterium	78.2	78.2	0.6	6e-13	26.06	251	MBO5349704.1
hypothetical protein UU93_C0001G0054 [Candidatus Amesbacteria bacterium GW2011_GWA2_42_12]	Candidatus Amesbacteria bacterium GW2011_GWA2_42_12	78.2	78.2	0.95	9e-13	24.4	258	KKS33223.1
endonuclease/exonuclease/phosphatase family protein [Kitasatospora paracochleata]	Kitasatospora paracochleata	77.8	77.8	0.98	1e-12	30.5	262	WP_253803589.1
hypothetical protein E6J34_21350 [Chloroflexota bacterium]	Chloroflexota bacterium	77	77	0.89	2e-12	29.11	264	TMC15700.1
endonuclease/exonuclease/phosphatase family protein [Clostridia bacterium]	Clostridia bacterium	76.6	76.6	0.6	3e-12	24.24	253	MBR2241000.1
hypothetical protein Pen02_59000 [Plantactinospora endophytica]	Plantactinospora endophytica	75.5	75.5	0.82	5e-12	31.34	224	GIG90964.1
endonuclease/exonuclease/phosphatase family protein [Candidatus Saccharibacteria bacterium]	Candidatus Saccharibacteria bacterium	76.3	76.3	0.92	5e-12	24.39	263	MBP7760278.1
hypothetical protein [Parcubacteria group bacterium]	Parcubacteria group bacterium	75.9	75.9	0.95	5e-12	26.39	255	MDB5264864.1
endonuclease/exonuclease/phosphatase family protein [Bacilli bacterium]	Bacilli bacterium	74.7	74.7	0.6	1e-11	24.85	251	MBR3490486.1
endonuclease/exonuclease/phosphatase family protein [Alphaproteobacteria bacterium]	Alphaproteobacteria bacterium	72.8	72.8	0.87	7e-11	24.17	264	MBR3676604.1
endonuclease/exonuclease/phosphatase family protein [Nocardia grenadensis]	Nocardia grenadensis	73.9	73.9	0.94	7e-11	31.62	347	WP_063038407.1
endonuclease/exonuclease/phosphatase family protein [Clostridia bacterium]	Clostridia bacterium	72	72	0.96	1e-10	23.29	240	MBQ8528692.1
3',5'-cyclic adenosine monophosphate phosphodiesterase CpdA [Lachnospiraceae bacterium]	Lachnospiraceae bacterium	74.3	74.3	0.67	1e-10	26.7	1087	GFH92481.1
endonuclease/exonuclease/phosphatase family protein [Trueperaceae bacterium]	Trueperaceae bacterium	72	72	0.61	1e-10	32.1	250	MCA9838638.1
endonuclease/exonuclease/phosphatase family protein [Clostridia bacterium]	Clostridia bacterium	71.6	71.6	0.96	1e-10	22.67	247	MBO5402089.1
endonuclease/exonuclease/phosphatase family protein [Clostridia bacterium]	Clostridia bacterium	71.2	71.2	0.95	2e-10	24.41	254	MBR3888735.1
FHA domain-containing protein [Nocardia albiluteola]	Nocardia albiluteola	73.6	73.6	0.94	2e-10	27.91	12072	WP_215917836.1
endonuclease/exonuclease/phosphatase family protein [Nonomuraea deserti]	Nonomuraea deserti	70.9	70.9	0.94	3e-10	30.17	236	TDC89510.1
endonuclease/exonuclease/phosphatase family protein [Nonomuraea deserti]	Nonomuraea deserti	70.5	70.5	0.94	3e-10	30.17	233	WP_165975058.1
M3 family metallopeptidase [Nocardia cyriacigeorgica]	Nocardia cyriacigeorgica	72.8	72.8	0.94	3e-10	31.2	16613	WP_195007964.1
DUF5005 domain-containing protein [Nocardia cyriacigeorgica]	Nocardia cyriacigeorgica	72.8	72.8	0.94	3e-10	31.2	15202	MBF6086335.1
metallophosphoesterase [Kineothrix sp.]	Kineothrix sp.	72.8	72.8	0.95	3e-10	25.58	821	MDE7014537.1
M3 family metallopeptidase [Nocardia cyriacigeorgica]	Nocardia cyriacigeorgica	72.8	72.8	0.94	3e-10	31.2	15259	WP_194979464.1
hypothetical protein [Lachnospiraceae bacterium]	Lachnospiraceae bacterium	72.4	72.4	0.67	4e-10	26.14	1087	MCI8930909.1
DUF2332 family protein [Nocardia cyriacigeorgica]	Nocardia cyriacigeorgica	72	72	0.94	7e-10	31.2	14974	WP_195015635.1
endonuclease/exonuclease/phosphatase family protein [Patescibacteria group bacterium]	Patescibacteria group bacterium	69.7	69.7	0.97	7e-10	22.53	249	MCH8987129.1
DUF2332 family protein [Nocardia cyriacigeorgica]	Nocardia cyriacigeorgica	71.6	71.6	0.94	1e-09	30.83	16715	WP_195010819.1
endonuclease/exonuclease/phosphatase family protein [Candidatus Dojkabacteria bacterium]	Candidatus Dojkabacteria bacterium	69.7	69.7	0.83	1e-09	27.35	262	MBN2100610.1
M3 family metallopeptidase [Nocardia cyriacigeorgica]	Nocardia cyriacigeorgica	70.9	70.9	0.94	2e-09	30.83	15900	WP_130917809.1
GntR family transcriptional regulator [Nocardia cyriacigeorgica]	Nocardia cyriacigeorgica	70.5	70.5	0.96	2e-09	30.74	18820	NEW26207.1
M3 family metallopeptidase [Nocardia cyriacigeorgica]	Nocardia cyriacigeorgica	70.5	70.5	0.96	2e-09	30.74	18791	WP_218586377.1
endonuclease/exonuclease/phosphatase family protein [Nocardia beijingensis]	Nocardia beijingensis	69.3	69.3	0.94	2e-09	30.24	335	WP_195044902.1
M3 family metallopeptidase [Nocardia cyriacigeorgica]	Nocardia cyriacigeorgica	70.1	70.1	0.96	3e-09	30.74	11145	WP_280212004.1
metallophosphoesterase [Agathobacter rectalis]	Agathobacter rectalis	69.7	69.7	0.97	3e-09	25.78	930	WP_118390438.1
hypothetical protein [Lachnospiraceae bacterium]	Lachnospiraceae bacterium	69.7	69.7	0.95	4e-09	25.19	1042	NBI89216.1
endonuclease/exonuclease/phosphatase family protein [Candidatus Saccharibacteria bacterium]	Candidatus Saccharibacteria bacterium	67.4	67.4	0.6	5e-09	27.81	246	MBR0134342.1
DUF2332 family protein [Nocardia cyriacigeorgica]	Nocardia cyriacigeorgica	68.9	68.9	0.94	7e-09	30.45	15142	WP_280228905.1
DUF2332 family protein [Nocardia cyriacigeorgica]	Nocardia cyriacigeorgica	68.9	68.9	0.94	7e-09	30.45	13959	WP_280488255.1
M3 family metallopeptidase [Nocardia cyriacigeorgica]	Nocardia cyriacigeorgica	68.9	68.9	0.94	7e-09	30.34	16921	WP_194993207.1
DUF2332 family protein [Nocardia cyriacigeorgica]	Nocardia cyriacigeorgica	68.9	68.9	0.94	7e-09	30.45	13961	WP_280508973.1
DUF2332 family protein [Nocardia cyriacigeorgica]	Nocardia cyriacigeorgica	68.9	68.9	0.94	7e-09	30.45	13624	WP_280440122.1
DUF2332 family protein [Nocardia cyriacigeorgica]	Nocardia cyriacigeorgica	68.9	68.9	0.94	7e-09	30.45	13962	WP_280206705.1
DUF2332 family protein [Nocardia cyriacigeorgica]	Nocardia cyriacigeorgica	68.9	68.9	0.94	7e-09	30.45	15480	WP_104360046.1
DUF2332 family protein [Nocardia cyriacigeorgica]	Nocardia cyriacigeorgica	68.9	68.9	0.94	7e-09	30.45	15485	WP_195025811.1
DUF2332 family protein [Nocardia cyriacigeorgica]	Nocardia cyriacigeorgica	68.9	68.9	0.94	7e-09	30.45	15490	WP_280471061.1
DUF2332 family protein [Nocardia cyriacigeorgica]	Nocardia cyriacigeorgica	68.9	68.9	0.94	7e-09	30.45	15480	WP_280471377.1
M3 family metallopeptidase [Nocardia cyriacigeorgica]	Nocardia cyriacigeorgica	68.9	68.9	0.94	7e-09	30.34	16657	WP_280466968.1
M3 family metallopeptidase [Nocardia cyriacigeorgica]	Nocardia cyriacigeorgica	68.9	68.9	0.94	7e-09	30.45	7700	WP_280201968.1
DUF2332 family protein [Nocardia cyriacigeorgica]	Nocardia cyriacigeorgica	68.9	68.9	0.94	7e-09	30.45	13701	WP_280450444.1
DUF2332 family protein [Nocardia cyriacigeorgica]	Nocardia cyriacigeorgica	68.9	68.9	0.94	7e-09	30.45	15479	WP_280486947.1
DUF2332 family protein [Nocardia cyriacigeorgica]	Nocardia cyriacigeorgica	68.9	68.9	0.94	7e-09	30.45	15145	WP_280184006.1
M3 family metallopeptidase [Nocardia cyriacigeorgica]	Nocardia cyriacigeorgica	68.9	68.9	0.94	8e-09	30.45	7699	WP_280202197.1
DUF2332 family protein [Nocardia cyriacigeorgica]	Nocardia cyriacigeorgica	68.9	68.9	0.94	8e-09	30.45	13910	WP_280485332.1
endonuclease/exonuclease/phosphatase family protein [Mycoplasmatota bacterium]	Mycoplasmatota bacterium	66.6	66.6	0.96	8e-09	21.95	227	NLC48159.1
DUF2332 family protein [Nocardia cyriacigeorgica]	Nocardia cyriacigeorgica	68.9	68.9	0.94	8e-09	30.45	15150	WP_280482637.1
endonuclease/exonuclease/phosphatase family protein [Nocardia yamanashiensis]	Nocardia yamanashiensis	67.8	67.8	0.94	8e-09	30.77	353	WP_157762726.1
M3 family metallopeptidase [Nocardia cyriacigeorgica]	Nocardia cyriacigeorgica	68.9	68.9	0.94	8e-09	30.45	7961	WP_280448046.1
M3 family metallopeptidase [Nocardia cyriacigeorgica]	Nocardia cyriacigeorgica	68.9	68.9	0.94	8e-09	30.45	9841	WP_280471192.1
endonuclease/exonuclease/phosphatase family protein [Nonomuraea aurantiaca]	Nonomuraea aurantiaca	66.6	66.6	0.97	8e-09	26.95	233	WP_225289386.1
M3 family metallopeptidase [Nocardia cyriacigeorgica]	Nocardia cyriacigeorgica	68.9	68.9	0.94	8e-09	30.45	9840	WP_280485637.1
DUF5005 domain-containing protein [Nocardia cyriacigeorgica]	Nocardia cyriacigeorgica	68.6	68.6	0.94	1e-08	30.45	17630	MBF6161275.1
M3 family metallopeptidase [Nocardia cyriacigeorgica]	Nocardia cyriacigeorgica	68.6	68.6	0.94	1e-08	30.34	6773	WP_195052220.1
M3 family metallopeptidase [Nocardia cyriacigeorgica]	Nocardia cyriacigeorgica	68.6	68.6	0.94	1e-08	30.45	12647	WP_228822806.1
M3 family metallopeptidase [Nocardia cyriacigeorgica]	Nocardia cyriacigeorgica	68.6	68.6	0.94	1e-08	30.45	12519	WP_228830833.1
DUF2332 family protein [Nocardia cyriacigeorgica]	Nocardia cyriacigeorgica	67.4	67.4	0.94	2e-08	30.08	15484	WP_280447375.1
DUF2332 family protein [Nocardia cyriacigeorgica]	Nocardia cyriacigeorgica	67.4	67.4	0.94	2e-08	30.08	15479	WP_280205699.1
endonuclease/exonuclease/phosphatase family protein [bacterium]	bacterium	65.9	65.9	0.95	2e-08	22.35	259	MDQ3099297.1
MFS transporter [Nocardia cyriacigeorgica]	Nocardia cyriacigeorgica	67.4	67.4	0.94	2e-08	29.89	20949	WP_163824241.1
endonuclease/exonuclease/phosphatase family protein [unclassified Streptomyces]	unclassified Streptomyces	65.5	65.5	0.94	3e-08	29.84	262	WP_250748193.1
endonuclease/exonuclease/phosphatase family protein [Streptomyces sp. XY332]	Streptomyces sp. XY332	65.5	65.5	0.94	3e-08	29.67	262	WP_159047284.1
endonuclease/exonuclease/phosphatase family protein [Streptomyces sp. 6-11-2]	Streptomyces sp. 6-11-2	64.7	64.7	0.95	6e-08	26.61	263	WP_172633273.1
hypothetical protein ADK59_25575 [Streptomyces sp. XY332]	Streptomyces sp. XY332	64.3	64.3	0.94	6e-08	29.51	248	KOY55231.1
endonuclease/exonuclease/phosphatase family protein [Streptomyces sp. SID12501]	Streptomyces sp. SID12501	63.9	63.9	0.97	8e-08	28	249	WP_164317087.1
endonuclease/exonuclease/phosphatase family protein [Alphaproteobacteria bacterium]	Alphaproteobacteria bacterium	64.3	64.3	0.84	8e-08	21.12	265	MBQ7633792.1
endonuclease/exonuclease/phosphatase family protein [Nocardia asteroides]	Nocardia asteroides	64.7	64.7	0.94	1e-07	29.69	370	UAK34303.1
TPA: hypothetical protein [Candidatus Moranbacteria bacterium]	Candidatus Moranbacteria bacterium	60.5	60.5	0.39	1e-07	32	107	HCP08454.1
endonuclease/exonuclease/phosphatase family protein [Streptomyces gardneri]	Streptomyces gardneri	63.5	63.5	0.94	3e-07	29.69	370	MBF6165134.1
endonuclease/exonuclease/phosphatase family protein [Acidobacteriota bacterium]	Acidobacteriota bacterium	62.4	62.4	0.94	3e-07	24.02	260	MBS1797569.1
endonuclease/exonuclease/phosphatase family protein [Candidatus Dojkabacteria bacterium]	Candidatus Dojkabacteria bacterium	62	62	0.83	4e-07	23.98	263	MBN1331510.1
endonuclease/exonuclease/phosphatase family protein [Nocardia sputi]	Nocardia sputi	62.4	62.4	0.94	5e-07	29.69	370	WP_249644682.1
endonuclease/exonuclease/phosphatase family protein [Nocardia altamirensis]	Nocardia altamirensis	62.4	62.4	0.41	6e-07	36.89	401	WP_281196804.1
endonuclease/exonuclease/phosphatase family protein [Alphaproteobacteria bacterium]	Alphaproteobacteria bacterium	61.6	61.6	0.84	6e-07	21.46	265	MBR3661866.1
hypothetical protein [Nonomuraea zeae]	Nonomuraea zeae	61.2	61.2	0.98	7e-07	25.69	239	WP_138692897.1
MFS transporter [Nocardia cyriacigeorgica]	Nocardia cyriacigeorgica	62.4	62.4	0.94	1e-06	29.55	7213	WP_163955757.1
MFS transporter [Nocardia cyriacigeorgica]	Nocardia cyriacigeorgica	62	62	0.94	2e-06	29.57	18740	WP_163828768.1
metallophosphoesterase [Pseudomonadota bacterium]	Pseudomonadota bacterium	61.6	61.6	0.95	2e-06	24.51	725	MDQ3580363.1
endonuclease/exonuclease/phosphatase family protein [Nocardia]	Nocardia	60.8	60.8	0.94	2e-06	28.79	372	WP_159924491.1
MFS transporter [Nocardia cyriacigeorgica]	Nocardia cyriacigeorgica	60.8	60.8	0.94	3e-06	29.57	20374	NEW40929.1
endonuclease/exonuclease/phosphatase family protein [Nocardia sp.]	Nocardia sp.	59.7	59.7	0.94	5e-06	29.32	330	NUS95720.1
endonuclease/exonuclease/phosphatase family protein [Deinococcota bacterium]	Deinococcota bacterium	58.2	58.2	0.59	5e-06	29.11	206	MDQ3460855.1
hypothetical protein [Deltaproteobacteria bacterium PRO3]	Deltaproteobacteria bacterium PRO3	58.9	58.9	0.95	7e-06	26.07	335	MDL1873421.1
endonuclease/exonuclease/phosphatase family protein [Streptomyces sp. NA02950]	Streptomyces sp. NA02950	57.8	57.8	0.96	1e-05	25.3	269	WP_176180935.1
endonuclease/exonuclease/phosphatase family protein [Nocardia sp.]	Nocardia sp.	58.2	58.2	0.94	1e-05	29.32	330	NUP28987.1
endonuclease/exonuclease/phosphatase family protein [Nocardia australiensis]	Nocardia australiensis	57.4	57.4	0.43	2e-05	33.04	310	WP_228001938.1
hypothetical protein [Candidatus Saccharibacteria bacterium]	Candidatus Saccharibacteria bacterium	56.6	56.6	0.59	4e-05	26.88	269	NTW62281.1
endonuclease/exonuclease/phosphatase family protein [Deltaproteobacteria bacterium]	Deltaproteobacteria bacterium	53.5	53.5	0.57	0.0006	27.33	335	MBF0493330.1
endonuclease/exonuclease/phosphatase family protein [Actinoplanes nipponensis]	Actinoplanes nipponensis	52.8	52.8	0.67	0.0007	30.39	266	WP_203766421.1
Zinc finger, MIZ-type [Ascosphaera apis ARSEF 7405]	Ascosphaera apis ARSEF 7405	52	52	0.53	0.003	28.26	1530	KZZ88584.1
hypothetical protein [Candidatus Latescibacteria bacterium]	Candidatus Latescibacteria bacterium	49.7	49.7	0.41	0.011	32.26	338	MBT3601669.1
unnamed protein product [Rotaria sp. Silwood1]	Rotaria sp. Silwood1	48.9	48.9	0.42	0.027	34.82	770	CAF3467852.1
endonuclease/exonuclease/phosphatase family protein [Actinomycetospora straminea]	Actinomycetospora straminea	48.1	48.1	0.71	0.027	29.47	267	WP_274232536.1
unnamed protein product [Rotaria sp. Silwood1]	Rotaria sp. Silwood1	48.9	48.9	0.42	0.028	34.82	770	CAF1051991.1
endonuclease/exonuclease/phosphatase family protein [Chitinophagales bacterium]	Chitinophagales bacterium	48.5	48.5	0.38	0.029	30	364	MBC8174025.1
hypothetical protein I4U23_030158 [Adineta vaga]	Adineta vaga	48.5	48.5	0.42	0.036	34.82	786	UJR37455.1
endonuclease/exonuclease/phosphatase family protein [Opitutales bacterium]	Opitutales bacterium	47.8	47.8	0.39	0.045	35.14	354	MBQ8445335.1
unnamed protein product [Rotaria sordida]	Rotaria sordida	48.1	48.1	0.42	0.046	34.82	770	CAF1035524.1
unnamed protein product [Rotaria sordida]	Rotaria sordida	48.1	48.1	0.42	0.047	34.82	770	CAF1194292.1
unnamed protein product [Rotaria sordida]	Rotaria sordida	48.1	48.1	0.42	0.047	34.82	770	CAF1073756.1
unnamed protein product [Rotaria sordida]	Rotaria sordida	48.1	48.1	0.42	0.048	34.82	770	CAF0984532.1
unnamed protein product [Rotaria sordida]	Rotaria sordida	48.1	48.1	0.42	0.048	34.82	770	CAF1262813.1
